# Supplementary material for: A refined guide for aging muskoxen (Ovibos moschatus) based on mandibular examination
Source: PLoS One. 2025 Sep 24;20(9):e0328994. doi: 10.1371/journal.pone.0328994 (PMC12459791; doi:10.1371/journal.pone.0328994)
Supplement: S9 Data — (XLSX) [file pone.0328994.s009.xlsx]

## Sheet: S10_Data File
UniqueID	Specimen	Condition	HarvestYear	HarvestMonth	Main_Island	HarvestCommunity	Sex	JawAgeClass	JawAgeMonths	EnamelHeightM2	EnamelHeightM3	i1LeftEruption	i2LeftEruption	i3LeftEruption	i4LeftEruption	p1LeftEruption	p2LeftEruption	p3LeftEruption	m1LeftEruption	m2LeftEruption	m3LeftEruption	i1RightEruption	i2RightEruption	i3RightEruption	i4RightEruption	p1RightEruption	p2RightEruption	p3RightEruption	m1RightEruption	m2RightEruption	m3RightEruption	IncisorArcadeWidth	AnteriorBoneCm	PosteriorBoneCm	TotalBoneCm	DiastemaCm
SH9101-036-631	Partial jaw	Dry without flesh	1991	Jan	Banks Island	SH	Male	2yo	32	1.7	0	Permanent	Permanent	Deciduous	Deciduous	Deciduous	Deciduous	Deciduous	Permanent	Permanent	Erupting permanent	Permanent	Permanent	Deciduous	Deciduous	Deciduous	Deciduous	Deciduous	Permanent	Permanent	Erupting permanent	2.5	13.7	17.6	31.3	8.7
SH9010-006-631	Partial jaw	Dry without flesh	1990	Oct	Banks Island	SH	UKN	4yo	54	1.5	0.9	Permanent	Permanent	Permanent	Deciduous	Permanent	Permanent	Permanent	Permanent	Permanent	Permanent	Not present	Not present	Not present	Not present	Not present	Not present	Not present	Not present	Not present	Not present	NA	14.7	19.4	34.1	8.7
SH9010-010-631	Partial jaw	Dry without flesh	1990	Oct	Banks Island	SH	UKN	5+yo	NA	1.2	0.9	Permanent	Permanent	Permanent	Permanent	Permanent	Permanent	Permanent	Permanent	Permanent	Permanent	Permanent	Permanent	Permanent	Permanent	Permanent	Permanent	Permanent	Permanent	Permanent	Erupting permanent	NA	14.7	19.2	33.9	9.4
SH9001-032-631	Partial jaw	Dry without flesh	1990	Jan	Banks Island	SH	Male	1yo	21	1.4	0	Deciduous	Deciduous	Deciduous	Deciduous	Deciduous	Deciduous	Deciduous	Permanent	Erupting permanent	Not present	Not present	Not present	Not present	Not present	Not present	Not present	Not present	Not present	Not present	Not present	NA	12.9	14.4	27.3	6.7
SH9001-039-631	Whole jaw	Dry without flesh	1990	Jan	Banks Island	SH	Female	3yo	44	2.3	0.7	Permanent	Permanent	Permanent	Deciduous	Permanent	Permanent	Permanent	Permanent	Permanent	Erupting permanent	Permanent	Permanent	Permanent	Permanent	Permanent	Permanent	Permanent	Permanent	Permanent	Erupting permanent	2.3	14.1	17.4	31.5	7.6
SH9004-039-631	Partial jaw	Dry without flesh	1990	Apr	Banks Island	SH	Male	3yo	48	1.6	0.8	Permanent	Permanent	Permanent	Deciduous	Permanent	Permanent	Permanent	Permanent	Permanent	Permanent	Permanent	Permanent	Permanent	Deciduous	Permanent	Permanent	Permanent	Permanent	Permanent	Permanent	NA	14.8	19.8	34.6	8.7
SH9004-052-631	Partial jaw	Dry without flesh	1990	Apr	Banks Island	SH	Female	4yo	60	1.4	0.9	Permanent	Permanent	Permanent	Erupting permanent	Permanent	Permanent	Permanent	Permanent	Permanent	Permanent	Not present	Not present	Not present	Not present	Not present	Not present	Not present	Not present	Not present	Permanent	NA	15.1	19.4	34.5	8.2
SH9004-010-631	Partial jaw	Dry without flesh	1990	Apr	Banks Island	SH	Female	5+yo	NA	1.4	0.8	Permanent	Permanent	Permanent	Permanent	Permanent	Permanent	Permanent	Permanent	Permanent	Permanent	Permanent	Permanent	Permanent	Permanent	Permanent	Permanent	Permanent	Permanent	Permanent	Permanent	NA	15.2	20.4	35.6	9.2
SH9004-020-631	Whole jaw	Dry without flesh	1990	Apr	Banks Island	SH	Female	1yo	24	1.2	0	Permanent	Deciduous	Deciduous	Deciduous	Deciduous	Deciduous	Deciduous	Permanent	Permanent	Not present	Not present	Not present	Not present	Not present	Not present	Not present	Not present	Not present	Not present	Not present	2.1	14.3	16.2	30.5	8.4
SH9102-127-631	Partial jaw	Dry without flesh	1991	Feb	Banks Island	SH	Male	2yo	34	1.5	0	Permanent	Permanent	Deciduous	Permanent	Deciduous	Deciduous	Deciduous	Permanent	Permanent	Erupting permanent	Not present	Not present	Not present	Not present	Not present	Not present	Not present	Not present	Not present	Not present	NA	13.8	17	30.8	7.7
SH9102-228-631	Partial jaw	Dry without flesh	1991	Feb	Banks Island	SH	Male	2yo	34	1.6	0	Permanent	Permanent	Deciduous	Deciduous	Deciduous	Erupting permanent	Erupting permanent	Permanent	Permanent	Erupting permanent	Not present	Not present	Not present	Not present	Not present	Not present	Not present	Not present	Not present	Not present	NA	14.1	17.1	31.2	7.7
SH9102-245-631	Partial jaw	Dry without flesh	1991	Feb	Banks Island	SH	Male	3yo	46	1.5	0.2	Permanent	Permanent	Erupting permanent	Deciduous	Permanent	Permanent	Permanent	Permanent	Permanent	Erupting permanent	Not present	Not present	Not present	Not present	Not present	Not present	Not present	Not present	Not present	Not present	NA	15.1	19.2	34.3	8.3
SH9102-230-631	Partial jaw	Dry without flesh	1991	Feb	Banks Island	SH	Male	3yo	46	1.6	0.7	Permanent	Permanent	Erupting permanent	Deciduous	Permanent	Permanent	Permanent	Permanent	Permanent	Erupting permanent	Not present	Not present	Not present	Not present	Not present	Not present	Not present	Not present	Not present	Not present	NA	14.8	19.3	34.1	8.5
SH9102-310-631	Partial jaw	Dry without flesh	1991	Feb	Banks Island	SH	Male	3yo	46	1.5	0.5	Permanent	Permanent	Permanent	Deciduous	Permanent	Permanent	Permanent	Permanent	Permanent	Erupting permanent	Not present	Not present	Not present	Not present	Not present	Not present	Not present	Not present	Not present	Not present	NA	14.9	19.8	34.7	8.4
SH9102-407-631	Partial jaw	Dry without flesh	1991	Feb	Banks Island	SH	Male	3yo	46	1.4	0.5	Permanent	Permanent	Erupting permanent	Deciduous	Permanent	Permanent	Permanent	Permanent	Permanent	Erupting permanent	Not present	Not present	Not present	Not present	Not present	Not present	Not present	Not present	Not present	Not present	NA	15.2	19.3	34.5	8.7
SH9102-247-631	Partial jaw	Dry without flesh	1991	Feb	Banks Island	SH	Male	3yo	46	1.5	0.6	Permanent	Permanent	Permanent	Deciduous	Permanent	Permanent	Permanent	Permanent	Permanent	Erupting permanent	Not present	Not present	Not present	Not present	Not present	Not present	Not present	Not present	Not present	Not present	NA	14.9	18.2	33.1	8.2
SH9102-312-631	Partial jaw	Dry without flesh	1991	Feb	Banks Island	SH	Male	3yo	46	1.6	0.7	Permanent	Permanent	Permanent	Deciduous	Permanent	Permanent	Permanent	Permanent	Permanent	Erupting permanent	Not present	Not present	Not present	Not present	Not present	Not present	Not present	Not present	Not present	Not present	NA	14.4	18.9	33.3	7.8
SH9102-233-631	Partial jaw	Dry without flesh	1991	Feb	Banks Island	SH	Male	3yo	46	1.3	0.6	Permanent	Permanent	Erupting permanent	Deciduous	Permanent	Permanent	Permanent	Permanent	Permanent	Erupting permanent	Not present	Not present	Not present	Not present	Not present	Not present	Not present	Not present	Not present	Not present	NA	15	19.9	34.9	8.9
SH9102-246-631	Partial jaw	Dry without flesh	1991	Feb	Banks Island	SH	Male	3yo	46	1.4	0.5	Permanent	Permanent	Erupting permanent	Deciduous	Permanent	Permanent	Permanent	Permanent	Permanent	Erupting permanent	Not present	Not present	Not present	Not present	Not present	Not present	Not present	Not present	Not present	Not present	NA	15	20.3	35.3	8.7
SH9101-031-631	Partial jaw	Dry without flesh	1991	Jan	Banks Island	SH	Female	Calf	9	0	0	Not present	Not present	Not present	Not present	Not present	Not present	Not present	Not present	Not present	Not present	Deciduous	Deciduous	Deciduous	Deciduous	Deciduous	Deciduous	Deciduous	Erupting permanent	Not present	Not present	NA	11.9	10.7	22.6	5.7
SH9101-026-631	Partial jaw	Dry without flesh	1991	Jan	Banks Island	SH	Male	1yo	21	0	0	Deciduous	Deciduous	Deciduous	Deciduous	Deciduous	Deciduous	Deciduous	Permanent	Erupting permanent	Not present	Not present	Not present	Not present	Not present	Not present	Not present	Not present	Not present	Not present	Not present	NA	13.1	14.4	27.5	7
SH9102-098-631	Partial jaw	Dry without flesh	1991	Feb	Banks Island	SH	Female	2yo	34	1.3	0	Permanent	Permanent	Deciduous	Deciduous	Deciduous	Deciduous	Erupting permanent	Permanent	Permanent	Erupting permanent	Not present	Not present	Not present	Not present	Not present	Not present	Not present	Not present	Not present	Not present	NA	13.9	17.2	31.1	8.2
SH9102-262-631	Partial jaw	Dry without flesh	1991	Feb	Banks Island	SH	Female	4yo	58	1.3	1	Permanent	Permanent	Permanent	Erupting permanent	Permanent	Permanent	Permanent	Permanent	Permanent	Permanent	Not present	Not present	Not present	Not present	Not present	Not present	Not present	Not present	Not present	Not present	NA	14.9	20.6	35.5	8.5
SH9102-189-631	Partial jaw	Dry without flesh	1991	Feb	Banks Island	SH	Female	2yo	34	1	0	Erupting permanent	Deciduous	Deciduous	Deciduous	Deciduous	Deciduous	Deciduous	Deciduous	Deciduous	Not present	Not present	Not present	Not present	Not present	Not present	Not present	Not present	Not present	Not present	Not present	NA	13.3	15.7	29	7.5
SH9102-126-631	Partial jaw	Dry without flesh	1991	Feb	Banks Island	SH	Female	2yo	34	NA	0	Permanent	Permanent	Deciduous	Not present	Deciduous	Deciduous	Deciduous	Permanent	Permanent	Erupting permanent	Not present	Not present	Not present	Not present	Not present	Not present	Not present	Not present	Not present	Not present	NA	13.5	16.8	30.3	7.9
SH9102-115-631	Partial jaw	Dry without flesh	1991	Feb	Banks Island	SH	Female	5+yo	NA	1.2	0.9	Permanent	Permanent	Permanent	Permanent	Permanent	Permanent	Permanent	Permanent	Permanent	Permanent	Not present	Not present	Not present	Not present	Not present	Not present	Not present	Not present	Not present	Not present	NA	14.9	20.1	35	9.1
SH9102-344-631	Partial jaw	Dry without flesh	1991	Feb	Banks Island	SH	Female	5+yo	NA	1.2	0.9	Permanent	Permanent	Permanent	Permanent	Permanent	Permanent	Permanent	Permanent	Permanent	Permanent	Not present	Not present	Not present	Not present	Not present	Not present	Not present	Not present	Not present	Not present	NA	14.1	19.6	33.7	8.3
SH9101-022-631	Partial jaw	Dry without flesh	1991	Jan	Banks Island	SH	Male	3yo	NA	1.3	0	Permanent	Permanent	Deciduous	Not present	Deciduous	Deciduous	Deciduous	Permanent	Permanent	Erupting permanent	Permanent	Permanent	Deciduous	Not present	Deciduous	Deciduous	Deciduous	Permanent	Permanent	Erupting permanent	2.8	14.5	18.5	33	8.1
SH9101-040-631	Partial jaw	Dry without flesh	1991	Jan	Banks Island	SH	UKN	4yo	56	1.4	0.6	Permanent	Permanent	Permanent	Not present	Permanent	Permanent	Permanent	Permanent	Permanent	Erupting permanent	Permanent	Permanent	Permanent	Not present	Permanent	Permanent	Permanent	Permanent	Permanent	Erupting permanent	3.1	14.6	19.5	34.1	8.3
SH9101-084-631	Partial jaw	Dry without flesh	1991	Jan	Banks Island	SH	Female	5+yo	NA	1.6	0.9	Permanent	Permanent	Permanent	Permanent	Permanent	Permanent	Permanent	Permanent	Permanent	Permanent	Not present	Not present	Not present	Not present	Not present	Not present	Not present	Not present	Not present	Not present	NA	14.1	20.5	34.6	8.4
SH9102-232-631	Partial jaw	Dry without flesh	1991	Feb	Banks Island	SH	Male	3yo	46	1.5	0.7	Permanent	Permanent	Permanent	Deciduous	Permanent	Permanent	Permanent	Permanent	Permanent	Erupting permanent	Not present	Not present	Not present	Not present	Not present	Not present	Not present	Not present	Not present	Not present	NA	14.5	19.8	34.3	8.4
SH9102-354-631	Partial jaw	Dry without flesh	1991	Feb	Banks Island	SH	Female	3yo	46	1.4	0	Permanent	Permanent	Permanent	Deciduous	Permanent	Permanent	Permanent	Permanent	Permanent	Erupting permanent	Not present	Not present	Not present	Not present	Not present	Not present	Not present	Not present	Not present	Not present	NA	13.6	18.1	31.7	7.6
SH9102-275-631	Partial jaw	Dry without flesh	1991	Feb	Banks Island	SH	Female	3yo	46	1.3	0	Permanent	Permanent	Deciduous	Deciduous	Permanent	Permanent	Permanent	Permanent	Permanent	Erupting permanent	Not present	Not present	Not present	Not present	Not present	Not present	Not present	Not present	Not present	Not present	NA	14.9	18.2	33.1	8.5
SH9102-383-631	Partial jaw	Dry without flesh	1991	Feb	Banks Island	SH	Female	3yo	46	1.5	1	Permanent	Permanent	Permanent	Deciduous	Permanent	Permanent	Permanent	Permanent	Permanent	Erupting permanent	Not present	Not present	Not present	Not present	Not present	Not present	Not present	Not present	Not present	Not present	NA	14.1	18.4	32.5	8.1
SH9102-384-631	Partial jaw	Dry without flesh	1991	Feb	Banks Island	SH	Male	4yo	58	1.5	1	Not present	Not present	Not present	Not present	Not present	Not present	Not present	Not present	Not present	Not present	Permanent	Permanent	Permanent	Erupting permanent	Permanent	Permanent	Permanent	Permanent	Permanent	Permanent	NA	15.9	22.1	38	9.2
SH9102-330-631	Partial jaw	Dry without flesh	1991	Feb	Banks Island	SH	Male	4yo	58	1.5	1.1	Permanent	Permanent	Permanent	Erupting permanent	Permanent	Permanent	Permanent	Permanent	Permanent	Permanent	Permanent	Permanent	Permanent	Erupting permanent	Permanent	Permanent	Permanent	Permanent	Permanent	Permanent	3.4	15	20.4	35.4	7.9
SH9102-288-631	Partial jaw	Dry without flesh	1991	Feb	Banks Island	SH	Male	5+yo	NA	1.5	1	Permanent	Permanent	Permanent	Permanent	Permanent	Permanent	Permanent	Permanent	Permanent	Permanent	Not present	Not present	Not present	Not present	Not present	Not present	Not present	Not present	Not present	Not present	NA	16.4	21.3	37.7	9.2
SH9102-227-631	Partial jaw	Dry without flesh	1991	Feb	Banks Island	SH	Male	4yo	58	1.7	0.8	Permanent	Permanent	Permanent	Deciduous	Permanent	Permanent	Permanent	Permanent	Permanent	Permanent	Not present	Not present	Not present	Not present	Not present	Not present	Not present	Not present	Not present	Not present	NA	15.1	20	35.1	8.5
SH9102-347-631	Partial jaw	Dry without flesh	1991	Feb	Banks Island	SH	Male	4yo	58	1.4	0.8	Permanent	Permanent	Permanent	Not present	Permanent	Permanent	Permanent	Permanent	Permanent	Permanent	Permanent	Permanent	Permanent	Deciduous	Permanent	Permanent	Permanent	Permanent	Permanent	Permanent	2.6	14.9	19.8	34.7	8.2
SH9102-136-631	Partial jaw	Dry without flesh	1991	Feb	Banks Island	SH	Male	4yo	58	1.4	0.9	Permanent	Permanent	Permanent	Deciduous	Permanent	Permanent	Permanent	Permanent	Permanent	Permanent	Not present	Not present	Not present	Not present	Not present	Not present	Not present	Not present	Not present	Not present	NA	15.9	20.8	36.7	9.1
SH9102-391-631	Partial jaw	Dry without flesh	1991	Feb	Banks Island	SH	Male	4yo	58	1.5	1	Permanent	Permanent	Permanent	Not present	Permanent	Permanent	Permanent	Permanent	Permanent	Permanent	Not present	Not present	Not present	Not present	Not present	Not present	Not present	Not present	Not present	Not present	NA	14.2	19	33.2	8.1
SH9102-248-631	Partial jaw	Dry without flesh	1991	Feb	Banks Island	SH	Male	4yo	58	1.6	1.1	Permanent	Permanent	Permanent	Deciduous	Permanent	Permanent	Permanent	Permanent	Permanent	Permanent	Not present	Not present	Not present	Not present	Not present	Not present	Not present	Not present	Not present	Not present	NA	14.3	18.8	33.1	7.8
SH9102-348-631	Partial jaw	Dry without flesh	1991	Feb	Banks Island	SH	Male	4yo	58	1.6	0.8	Permanent	Permanent	Permanent	Deciduous	Permanent	Permanent	Permanent	Permanent	Permanent	Permanent	Not present	Not present	Not present	Not present	Not present	Not present	Not present	Not present	Not present	Not present	NA	16.3	21.5	37.8	9.3
SH9102-377-631	Partial jaw	Dry without flesh	1991	Feb	Banks Island	SH	Male	4yo	58	1.4	1	Permanent	Permanent	Permanent	Deciduous	Permanent	Permanent	Permanent	Permanent	Permanent	Permanent	Not present	Not present	Not present	Not present	Not present	Not present	Not present	Not present	Not present	Not present	NA	14.7	20.1	34.8	8.5
SH9102-296-631	Partial jaw	Dry without flesh	1991	Feb	Banks Island	SH	Male	4yo	58	1.6	1.3	Permanent	Permanent	Permanent	Deciduous	Permanent	Permanent	Permanent	Permanent	Permanent	Permanent	Not present	Not present	Not present	Not present	Not present	Not present	Not present	Not present	Not present	Not present	NA	15.2	20.3	35.5	8.7
SH9102-436-631	Partial jaw	Dry without flesh	1991	Feb	Banks Island	SH	Male	4yo	58	1.2	0.9	Not present	Not present	Not present	Not present	Not present	Not present	Not present	Not present	Not present	Not present	Permanent	Permanent	Permanent	Erupting permanent	Permanent	Permanent	Permanent	Permanent	Permanent	Permanent	NA	15.3	20.6	35.9	9.1
SH9102-412-631	Partial jaw	Dry without flesh	1991	Feb	Banks Island	SH	Male	5+yo	NA	1.7	1.2	Permanent	Permanent	Permanent	Deciduous	Permanent	Permanent	Permanent	Permanent	Permanent	Permanent	Not present	Not present	Not present	Not present	Not present	Not present	Not present	Not present	Not present	Not present	NA	15.9	20.4	36.3	9.5
SH9101-027-631	Partial jaw	Dry without flesh	1991	Jan	Banks Island	SH	Male	Calf	9	0	0	Deciduous	Deciduous	Deciduous	Deciduous	Deciduous	Deciduous	Deciduous	Permanent	Not present	Not present	Not present	Not present	Not present	Not present	Not present	Not present	Not present	Not present	Not present	Not present	NA	12.6	11.8	24.4	6.3
SH9101-041-631	Partial jaw	Dry without flesh	1991	Jan	Banks Island	SH	Male	3yo	45	1.5	0.3	Permanent	Permanent	Permanent	Deciduous	Permanent	Permanent	Permanent	Permanent	Permanent	Erupting permanent	Not present	Not present	Not present	Not present	Not present	Not present	Not present	Not present	Not present	Not present	NA	13.7	18.5	32.2	7.9
SH9102-220-631	Partial jaw	Dry without flesh	1991	Feb	Banks Island	SH	Male	4yo	58	1.4	0.5	Permanent	Permanent	Permanent	Deciduous	Permanent	Permanent	Permanent	Permanent	Permanent	Erupting permanent	Not present	Not present	Not present	Not present	Not present	Not present	Not present	Not present	Not present	Not present	NA	14.1	19	33.1	8.5
SH9102-281-631	Partial jaw	Dry without flesh	1991	Feb	Banks Island	SH	Male	2yo	34	1.4	0	Permanent	Permanent	Deciduous	Deciduous	Deciduous	Deciduous	Deciduous	Permanent	Permanent	Erupting permanent	Not present	Not present	Not present	Not present	Not present	Not present	Not present	Not present	Not present	Not present	NA	13.8	19.8	33.6	8.5
SH9102-116-631	Partial jaw	Dry without flesh	1991	Feb	Banks Island	SH	Female	3yo	46	1.3	0	Permanent	Permanent	Permanent	Deciduous	Permanent	Permanent	Erupting permanent	Permanent	Permanent	Erupting permanent	Not present	Not present	Not present	Not present	Not present	Not present	Not present	Not present	Not present	Not present	NA	14.5	17.4	31.9	7.9
SH9102-237-631	Partial jaw	Dry without flesh	1991	Feb	Banks Island	SH	Male	2yo	34	1.5	0	Permanent	Permanent	Deciduous	Deciduous	Deciduous	erupting permanent	Erupting permanent	Permanent	Permanent	Erupting permanent	Not present	Not present	Not present	Not present	Not present	Not present	Not present	Not present	Not present	Not present	NA	13.9	17.5	31.4	8.1
SH9102-404-631	Partial jaw	Dry without flesh	1991	Feb	Banks Island	SH	Female	5+yo	NA	1	0.6	Permanent	Permanent	Permanent	Permanent	Permanent	Permanent	Permanent	Permanent	Permanent	Permanent	Not present	Not present	Not present	Not present	Not present	Not present	Not present	Not present	Not present	Not present	NA	15.4	20	35.4	8.2
SH9102-276-631	Partial jaw	Dry without flesh	1991	Feb	Banks Island	SH	Male	2yo	34	1.3	0	Permanent	Permanent	Deciduous	Deciduous	Deciduous	Deciduous	Erupting permanent	Permanent	Permanent	Erupting permanent	Not present	Not present	Not present	Not present	Not present	Not present	Not present	Not present	Not present	Not present	NA	14.1	17.3	31.4	8.4
SH9102-229-631	Partial jaw	Dry without flesh	1991	Feb	Banks Island	SH	Male	3yo	46	1.5	0.7	Permanent	Permanent	Permanent	Deciduous	Permanent	Permanent	Permanent	Permanent	Permanent	Erupting permanent	Not present	Not present	Not present	Not present	Not present	Not present	Not present	Not present	Not present	Not present	NA	14.6	20	34.6	8.5
SH9102-169-631	Partial jaw	Dry without flesh	1991	Feb	Banks Island	SH	Female	2yo	34	NA	0	Permanent	Erupting permanent	Deciduous	Deciduous	Deciduous	Deciduous	Deciduous	Permanent	Permanent	Erupting permanent	Not present	Not present	Not present	Not present	Not present	Not present	Not present	Not present	Not present	Not present	NA	13.3	17.4	30.7	8.1
SH9102-250-631	Partial jaw	Dry without flesh	1991	Feb	Banks Island	SH	Male	2yo	34	1.4	0	Permanent	Permanent	Deciduous	Deciduous	Deciduous	Deciduous	Deciduous	Permanent	Permanent	Erupting permanent	Not present	Not present	Not present	Not present	Not present	Not present	Not present	Not present	Not present	Not present	NA	13.9	18	31.9	8.1
SH0000-030-631	Partial jaw	Dry without flesh	UKN	UKN	Banks Island	SH	UKN	3yo	NA	1.7	0	Permanent	Permanent	Deciduous	Deciduous	Erupting permanent	Erupting permanent	Erupting permanent	Permanent	Permanent	Erupting permanent	Permanent	Permanent	Deciduous	Deciduous	Erupting permanent	Erupting permanent	Erupting permanent	Permanent	Permanent	Erupting permanent	2.7	14.1	18.2	32.3	7.9
SH0000-221-631	Partial jaw	Dry without flesh	UKN	UKN	Banks Island	SH	Male	3yo	NA	1.4	0	Permanent	Permanent	Deciduous	Deciduous	Deciduous	Erupting permanent	Erupting permanent	Permanent	Permanent	Erupting permanent	Not present	Not present	Not present	Not present	Not present	Not present	Not present	Not present	Not present	Not present	NA	13.8	17.2	31	8.1
SH0000-016-631	Whole jaw	Dry without flesh	UKN	UKN	Banks Island	SH	UKN	2yo	NA	1.7	0	Erupting permanent	Deciduous	Deciduous	Deciduous	Deciduous	Deciduous	Deciduous	Permanent	Permanent	Not present	Erupting permanent	Deciduous	Deciduous	Deciduous	Deciduous	Deciduous	Deciduous	Permanent	Permanent	Not present	2.4	13.5	15.7	29.2	7.1
SH0000-034-631	Partial jaw	Dry without flesh	UKN	UKN	Banks Island	SH	UKN	3yo	NA	1.4	0.3	Permanent	Permanent	Deciduous	Deciduous	Deciduous	erupting permanent	Erupting permanent	Permanent	Permanent	Erupting permanent	Permanent	Permanent	Deciduous	Deciduous	Deciduous	Erupting permanent	Erupting permanent	Permanent	Permanent	Erupting permanent	2.6	13.1	17.6	30.7	7.9
SH0000-089-631	Partial jaw	Dry without flesh	UKN	UKN	Banks Island	SH	UKN	4yo	NA	1.8	0.5	Permanent	Permanent	Permanent	Deciduous	Permanent	Permanent	Permanent	Permanent	Permanent	Erupting permanent	Permanent	Permanent	Permanent	Deciduous	Permanent	Permanent	Permanent	Permanent	Permanent	Erupting permanent	3	14	NA	NA	8
SH0000-076-631	Partial jaw	Dry without flesh	UKN	UKN	Banks Island	SH	UKN	3yo	NA	1.4	0	Not present	Not present	Not present	Not present	Not present	Not present	Not present	Not present	Not present	Not present	Permanent	Permanent	Deciduous	Deciduous	Deciduous	Erupting permanent	Erupting permanent	Permanent	Permanent	Erupting permanent	NA	13.9	17.8	31.7	8.4
SH0000-095-631	Whole jaw	Dry without flesh	UKN	UKN	Banks Island	SH	UKN	2yo	NA	NA	0	Deciduous	Deciduous	Deciduous	Deciduous	Deciduous	Deciduous	Deciduous	Deciduous	Erupting permanent	Not present	Deciduous	Deciduous	Deciduous	Deciduous	Deciduous	Deciduous	Deciduous	Deciduous	Erupting permanent	Not present	NA	12.8	15.2	28	6.1
SH0000-031-631	Partial jaw	Dry without flesh	UKN	UKN	Banks Island	SH	UKN	3yo	NA	1.5	0	Permanent	Permanent	Deciduous	Deciduous	Erupting permanent	erupting permanent	Erupting permanent	Permanent	Permanent	Erupting permanent	Permanent	Permanent	Deciduous	Deciduous	Erupting permanent	Erupting permanent	Erupting permanent	Permanent	Permanent	Erupting permanent	2.7	14.7	18	32.7	8.7
SH0000-026-631	Whole jaw	Dry without flesh	UKN	UKN	Banks Island	SH	UKN	3yo	NA	1.1	0	Permanent	Permanent	Deciduous	Deciduous	Erupting permanent	erupting permanent	Erupting permanent	Permanent	Permanent	Erupting permanent	Permanent	Permanent	Deciduous	Deciduous	Erupting permanent	Erupting permanent	Erupting permanent	Permanent	Permanent	Erupting permanent	2.8	14.1	17.1	31.2	8.3
SH9102-234-631	Partial jaw	Dry without flesh	1991	Feb	Banks Island	SH	Male	1yo	22	0.7	0	Not present	Deciduous	Deciduous	Deciduous	Not present	Deciduous	Deciduous	Permanent	Erupting permanent	Not present	Not present	Not present	Not present	Not present	Not present	Not present	Not present	Not present	Not present	Not present	NA	12.8	14.3	27.1	6.7
SH9102-284-631	Partial jaw	Dry without flesh	1991	Feb	Banks Island	SH	Male	1yo	22	1	0	Erupting permanent	Deciduous	Deciduous	Deciduous	Deciduous	Deciduous	Deciduous	Permanent	Erupting permanent	Not present	Not present	Not present	Not present	Not present	Not present	Not present	Not present	Not present	Not present	Not present	NA	13	14.3	27.3	7
SH9102-277-631	Partial jaw	Dry without flesh	1991	Feb	Banks Island	SH	Male	1yo	22	1.1	0	Erupting permanent	Deciduous	Deciduous	Deciduous	Deciduous	Deciduous	Deciduous	Permanent	Erupting permanent	Not present	Not present	Not present	Not present	Not present	Not present	Not present	Not present	Not present	Not present	Not present	NA	13.1	14.4	27.5	7.3
SH9102-266-631	Partial jaw	Dry without flesh	1991	Feb	Banks Island	SH	Male	1yo	22	0.9	0	Erupting permanent	Deciduous	Deciduous	Deciduous	Deciduous	Deciduous	Deciduous	Permanent	Erupting permanent	Not present	Not present	Not present	Not present	Not present	Not present	Not present	Not present	Not present	Not present	Not present	NA	13.8	15	28.8	7.4
SH9102-283-631	Partial jaw	Dry without flesh	1991	Feb	Banks Island	SH	Male	1yo	22	0.3	0	Not present	Deciduous	Deciduous	Deciduous	Deciduous	Deciduous	Deciduous	Permanent	Erupting permanent	Not present	Not present	Not present	Not present	Not present	Not present	Not present	Not present	Not present	Not present	Not present	NA	12.1	13.2	25.3	6
SH9102-255-631	Partial jaw	Dry without flesh	1991	Feb	Banks Island	SH	Male	Calf	10	0	0	Deciduous	Deciduous	Deciduous	Deciduous	Deciduous	Deciduous	Deciduous	Permanent	Not present	Not present	Not present	Not present	Not present	Not present	Not present	Not present	Not present	Not present	Not present	Not present	NA	12.9	11	23.9	5.8
SH9102-273-631	Partial jaw	Dry without flesh	1991	Feb	Banks Island	SH	Male	Calf	10	0	0	Deciduous	Deciduous	Deciduous	Deciduous	Deciduous	Deciduous	Deciduous	Permanent	Not present	Not present	Not present	Not present	Not present	Not present	Not present	Not present	Not present	Not present	Not present	Not present	NA	12.2	11.5	23.7	6.2
SH9102-142-631	Partial jaw	Dry without flesh	1991	Feb	Banks Island	SH	Male	Calf	10	0	0	Deciduous	Deciduous	Deciduous	Deciduous	Deciduous	Deciduous	Deciduous	Erupting permanent	Not present	Not present	Not present	Not present	Not present	Not present	Not present	Not present	Not present	Not present	Not present	Not present	NA	11.6	10.5	22.1	5.5
SH9101-029-631	Partial jaw	Dry without flesh	1991	Jan	Banks Island	SH	Female	1yo	22	0.6	0	Deciduous	Deciduous	Deciduous	Deciduous	Deciduous	Deciduous	Deciduous	Permanent	Erupting permanent	Not present	Not present	Not present	Not present	Not present	Not present	Not present	Not present	Not present	Not present	Not present	NA	12.6	13.9	26.5	6.9
SH9102-263-631	Partial jaw	Dry without flesh	1991	Feb	Banks Island	SH	Female	Calf	10	0	0	Deciduous	Deciduous	Deciduous	Deciduous	Deciduous	Deciduous	Deciduous	Erupting permanent	Not present	Not present	Not present	Not present	Not present	Not present	Not present	Not present	Not present	Not present	Not present	Not present	NA	11.9	10.5	22.4	5.6
SH9102-182-631	Partial jaw	Dry without flesh	1991	Feb	Banks Island	SH	Female	Calf	10	0	0	Deciduous	Deciduous	Deciduous	Deciduous	Deciduous	Deciduous	Deciduous	Permanent	Not present	Not present	Not present	Not present	Not present	Not present	Not present	Not present	Not present	Not present	Not present	Not present	NA	12	11.5	23.5	5.8
SH9102-264-631	Partial jaw	Dry without flesh	1991	Feb	Banks Island	SH	Female	Calf	10	0	0	Deciduous	Deciduous	Deciduous	Deciduous	Deciduous	Deciduous	Deciduous	Erupting permanent	Not present	Not present	Not present	Not present	Not present	Not present	Not present	Not present	Not present	Not present	Not present	Not present	NA	11.9	11	22.9	5.9
SH8700-024-631	Partial jaw	Dry without flesh	1987	UKN	Banks Island	SH	Female	4yo	NA	1.3	1	Permanent	Not present	Not present	Not present	Not present	Not present	Not present	Not present	Not present	Not present	Permanent	Permanent	Permanent	Deciduous	Permanent	Permanent	Permanent	Permanent	Permanent	Erupting permanent	NA	15	19.3	34.3	8.9
SH9102-167-631	Partial jaw	Dry without flesh	1991	Feb	Banks Island	SH	Female	Calf	10	0	0	Deciduous	Deciduous	Deciduous	Not present	Deciduous	Deciduous	Deciduous	Erupting permanent	Not present	Not present	Not present	Not present	Not present	Not present	Not present	Not present	Not present	Not present	Not present	Not present	NA	12.7	11.7	24.4	6.4
SH9102-174-631	Partial jaw	Dry without flesh	1991	Feb	Banks Island	SH	Female	Calf	10	0	0	Deciduous	Deciduous	Deciduous	Deciduous	Deciduous	Deciduous	Deciduous	Erupting permanent	Not present	Not present	Not present	Not present	Not present	Not present	Not present	Not present	Not present	Not present	Not present	Not present	NA	11.4	10.4	21.8	5.4
SH9102-270-631	Partial jaw	Dry without flesh	1991	Feb	Banks Island	SH	Female	Calf	10	0	0	Deciduous	Deciduous	Deciduous	Not present	Deciduous	Deciduous	Deciduous	Erupting permanent	Not present	Not present	Not present	Not present	Not present	Not present	Not present	Not present	Not present	Not present	Not present	Not present	NA	12	11.1	23.1	6
SH9102-225-631	Partial jaw	Dry without flesh	1991	Feb	Banks Island	SH	Female	Calf	10	0	0	Deciduous	Deciduous	Deciduous	Deciduous	Deciduous	Deciduous	Deciduous	Erupting permanent	Not present	Not present	Not present	Not present	Not present	Not present	Not present	Not present	Not present	Not present	Not present	Not present	NA	12	11.4	23.4	6
SH9102-254-631	Partial jaw	Dry without flesh	1991	Feb	Banks Island	SH	Female	1yo	22	NA	0	Deciduous	Deciduous	Deciduous	Deciduous	Deciduous	Deciduous	Deciduous	Permanent	Erupting permanent	Not present	Not present	Not present	Not present	Not present	Not present	Not present	Not present	Not present	Not present	Not present	NA	13.1	15.1	28.2	7.3
SH9102-151-631	Partial jaw	Dry without flesh	1991	Feb	Banks Island	SH	Female	Calf	10	0	0	Deciduous	Deciduous	Deciduous	Deciduous	Deciduous	Deciduous	Deciduous	Erupting permanent	Not present	Not present	Not present	Not present	Not present	Not present	Not present	Not present	Not present	Not present	Not present	Not present	NA	12.5	11.4	23.9	6.3
SH9102-162-631	Partial jaw	Dry without flesh	1991	Feb	Banks Island	SH	Female	Calf	10	0	0	Deciduous	Deciduous	Deciduous	Deciduous	Deciduous	Deciduous	Deciduous	Permanent	Not present	Not present	Not present	Not present	Not present	Not present	Not present	Not present	Not present	Not present	Not present	Not present	NA	12.4	11.7	24.1	6.5
SH9102-106-631	Partial jaw	Dry without flesh	1991	Feb	Banks Island	SH	Female	2yo	34	1.1	0	Permanent	Erupting permanent	Deciduous	Not present	Deciduous	Deciduous	Deciduous	Permanent	Permanent	Erupting permanent	Not present	Not present	Not present	Not present	Not present	Not present	Not present	Not present	Not present	Not present	NA	12.9	16.6	29.5	7.6
SH9102-161-631	Partial jaw	Dry without flesh	1991	Feb	Banks Island	SH	Female	Calf	10	0	0	Deciduous	Deciduous	Deciduous	Deciduous	Deciduous	Deciduous	Deciduous	Erupting permanent	Not present	Not present	Not present	Not present	Not present	Not present	Not present	Not present	Not present	Not present	Not present	Not present	NA	11.3	10.8	22.1	5.1
SH9102-287-631	Partial jaw	Dry without flesh	1991	Feb	Banks Island	SH	Female	3yo	46	1.5	0.2	Permanent	Permanent	Permanent	Not present	Permanent	Permanent	Permanent	Permanent	Permanent	Erupting permanent	Not present	Not present	Not present	Not present	Not present	Not present	Not present	Not present	Not present	Not present	NA	14.3	17.3	31.6	7.9
SH9102-435-631	Partial jaw	Dry without flesh	1991	Feb	Banks Island	SH	Male	3yo	46	1.6	0.6	Permanent	Permanent	Permanent	Deciduous	Permanent	Permanent	Permanent	Permanent	Permanent	Erupting permanent	Not present	Not present	Not present	Not present	Not present	Not present	Not present	Not present	Not present	Not present	NA	14.7	19.2	33.9	8.3
SH9102-329-631	Partial jaw	Dry without flesh	1991	Feb	Banks Island	SH	Male	4yo	58	1.5	0.7	Permanent	Permanent	Permanent	Deciduous	Permanent	Permanent	Permanent	Permanent	Permanent	Permanent	Permanent	Permanent	Permanent	Deciduous	Permanent	Permanent	Permanent	Permanent	Permanent	Permanent	2.8	14.8	19.1	33.9	8.3
SH9102-260-631	Partial jaw	Dry without flesh	1991	Feb	Banks Island	SH	Male	3yo	46	1.2	0.2	Permanent	Permanent	Permanent	Deciduous	Permanent	Permanent	Permanent	Permanent	Permanent	Erupting permanent	Not present	Not present	Not present	Not present	Not present	Not present	Not present	Not present	Not present	Not present	NA	14.9	19.4	34.3	8.5
SH9102-271-631	Partial jaw	Dry without flesh	1991	Feb	Banks Island	SH	Female	4yo	58	1.4	0.6	Not present	Not present	Not present	Not present	Not present	Not present	Not present	Not present	Not present	Not present	Permanent	Permanent	Permanent	Not present	Permanent	Permanent	Permanent	Permanent	Permanent	Erupting permanent	NA	14.1	18.7	32.8	8.3
SH9102-094-631	Partial jaw	Dry without flesh	1991	Feb	Banks Island	SH	Female	3yo	46	1.4	0.2	Permanent	Permanent	Permanent	Deciduous	Permanent	Permanent	Permanent	Permanent	Permanent	Erupting permanent	Not present	Not present	Not present	Not present	Not present	Not present	Not present	Not present	Not present	Not present	NA	14.1	18.2	32.3	8
SH9102-358-631	Partial jaw	Dry without flesh	1991	Feb	Banks Island	SH	Female	4yo	58	1.3	0.7	Permanent	Permanent	Permanent	Missing	Permanent	Permanent	Permanent	Permanent	Permanent	Erupting permanent	Not present	Not present	Not present	Not present	Not present	Not present	Not present	Not present	Not present	Not present	NA	13.8	19.2	33	8.1
SH9102-280-631	Partial jaw	Dry without flesh	1991	Feb	Banks Island	SH	Female	5+yo	NA	1.3	1	Permanent	Permanent	Permanent	Permanent	Permanent	Permanent	Permanent	Permanent	Permanent	Permanent	Not present	Not present	Not present	Not present	Not present	Not present	Not present	Not present	Not present	Not present	NA	14.7	19.5	34.2	8.9
SH9102-317-631	Partial jaw	Dry without flesh	1991	Feb	Banks Island	SH	Female	5+yo	NA	1	0.7	Not present	Not present	Not present	Not present	Not present	Not present	Not present	Not present	Not present	Not present	Permanent	Permanent	Permanent	Permanent	Permanent	Permanent	Permanent	Permanent	Permanent	Permanent	NA	15.3	20.2	35.5	9.4
SH9102-361-631	Partial jaw	Dry without flesh	1991	Feb	Banks Island	SH	Male	3yo	46	1.3	0.6	Not present	Not present	Not present	Not present	Not present	Not present	Not present	Not present	Not present	Not present	Permanent	Permanent	Deciduous	Deciduous	Permanent	Permanent	Permanent	Permanent	Permanent	Erupting permanent	2.8	15.5	20.1	35.6	9.3
SH9102-259-631	Partial jaw	Dry without flesh	1991	Feb	Banks Island	SH	Female	5+yo	NA	1.2	0.9	Permanent	Permanent	Permanent	Permanent	Permanent	Permanent	Permanent	Permanent	Permanent	Permanent	Not present	Not present	Not present	Not present	Not present	Not present	Not present	Not present	Not present	Not present	NA	14.9	19.6	34.5	9.2
SH9102-293-631	Partial jaw	Dry without flesh	1991	Feb	Banks Island	SH	Female	4yo	58	1.1	0.9	Permanent	Permanent	Permanent	Erupting permanent	Permanent	Permanent	Permanent	Permanent	Permanent	Permanent	Not present	Not present	Not present	Not present	Not present	Not present	Not present	Not present	Not present	Not present	NA	13.8	19.1	32.9	7.7
SH9102-294-631	Partial jaw	Dry without flesh	1991	Feb	Banks Island	SH	Female	5+yo	NA	1.1	0.9	Permanent	Permanent	Permanent	Permanent	Permanent	Permanent	Permanent	Permanent	Permanent	Permanent	Not present	Not present	Not present	Not present	Not present	Not present	Not present	Not present	Not present	Not present	NA	15	20.5	35.5	9.5
SH9102-311-631	Partial jaw	Dry without flesh	1991	Feb	Banks Island	SH	Female	4yo	58	1.4	0.9	Permanent	Permanent	Permanent	Erupting permanent	Permanent	Permanent	Permanent	Permanent	Permanent	Permanent	Not present	Not present	Not present	Not present	Not present	Not present	Not present	Not present	Not present	Not present	NA	14	19.8	33.8	8.1
SH9102-204-631	Partial jaw	Dry without flesh	1991	Feb	Banks Island	SH	Female	4yo	58	1.3	1	Permanent	Permanent	Permanent	Erupting permanent	Permanent	Permanent	Permanent	Permanent	Permanent	Permanent	Not present	Not present	Not present	Not present	Not present	Not present	Not present	Not present	Not present	Not present	NA	13.9	19.8	33.7	8.2
SH9102-313-631	Partial jaw	Dry without flesh	1991	Feb	Banks Island	SH	Female	4yo	58	1.3	0.9	Not present	Not present	Not present	Not present	Not present	Not present	Not present	Not present	Not present	Not present	Permanent	Permanent	Permanent	Erupting permanent	Permanent	Permanent	Permanent	Permanent	Permanent	Permanent	NA	14.4	19.4	33.8	7.7
SH9102-114-631	Partial jaw	Dry without flesh	1991	Feb	Banks Island	SH	Female	4yo	58	1.3	1	Permanent	Permanent	Permanent	Deciduous	Permanent	Permanent	Permanent	Permanent	Permanent	Permanent	Not present	Not present	Not present	Not present	Not present	Not present	Not present	Not present	Not present	Not present	NA	14.7	20.2	34.9	8.7
SH9102-105-631	Partial jaw	Dry without flesh	1991	Feb	Banks Island	SH	Female	5+yo	NA	1.5	0.9	Permanent	Permanent	Permanent	Permanent	Permanent	Permanent	Permanent	Permanent	Permanent	Permanent	Not present	Not present	Not present	Not present	Not present	Not present	Not present	Not present	Not present	Not present	NA	13.9	19.9	33.8	8
SH9102-282-631	Partial jaw	Dry without flesh	1991	Feb	Banks Island	SH	Female	5+yo	NA	1.2	1	Permanent	Permanent	Permanent	Permanent	Permanent	Permanent	Permanent	Permanent	Permanent	Permanent	Not present	Not present	Not present	Not present	Not present	Not present	Not present	Not present	Not present	Not present	NA	14.5	19	33.5	8.6
SH9102-267-631	Partial jaw	Dry without flesh	1991	Feb	Banks Island	SH	Female	2yo	34	NA	0	Permanent	Permanent	Deciduous	Deciduous	Deciduous	Deciduous	Deciduous	Permanent	Permanent	Erupting permanent	Not present	Not present	Not present	Not present	Not present	Not present	Not present	Not present	Not present	Not present	NA	13.7	16.9	30.6	8.2
SH9102-224-631	Partial jaw	Dry without flesh	1991	Feb	Banks Island	SH	Male	2yo	34	NA	0	Permanent	Permanent	Deciduous	Deciduous	Missing	Erupting permanent	Deciduous	Permanent	Permanent	Erupting permanent	Not present	Not present	Not present	Not present	Not present	Not present	Not present	Not present	Not present	Not present	2.6	13.6	17.9	31.5	8.5
SH9102-180-631	Partial jaw	Dry without flesh	1991	Feb	Banks Island	SH	Female	3yo	46	1.6	0.9	Permanent	Permanent	Permanent	Deciduous	Permanent	Permanent	Permanent	Permanent	Permanent	Erupting permanent	Not present	Not present	Not present	Not present	Not present	Not present	Not present	Not present	Not present	Not present	NA	14.4	19.4	33.8	8.6
SH9102-258-631	Partial jaw	Dry without flesh	1991	Feb	Banks Island	SH	UKN	2yo	34	1.5	0	Permanent	Permanent	Deciduous	Deciduous	Deciduous	Deciduous	Deciduous	Permanent	Permanent	Erupting permanent	Not present	Not present	Not present	Not present	Not present	Not present	Not present	Not present	Not present	Not present	NA	14	17.2	31.2	7.8
SH9102-244-631	Partial jaw	Dry without flesh	1991	Feb	Banks Island	SH	Male	2yo	34	1.4	0	Permanent	Permanent	Deciduous	Deciduous	Deciduous	Deciduous	Deciduous	Permanent	Permanent	Erupting permanent	Not present	Not present	Not present	Not present	Not present	Not present	Not present	Not present	Not present	Not present	NA	14.3	18.2	32.5	8.1
SH9102-165-631	Partial jaw	Dry without flesh	1991	Feb	Banks Island	SH	Female	3yo	46	1.6	0.6	Permanent	Permanent	Permanent	Deciduous	Permanent	Permanent	Permanent	Permanent	Permanent	Erupting permanent	Not present	Not present	Not present	Not present	Not present	Not present	Not present	Not present	Not present	Not present	NA	14.5	18.1	32.6	8.4
SH9102-121-631	Partial jaw	Dry without flesh	1991	Feb	Banks Island	SH	Female	3yo	46	1.6	0.6	Permanent	Permanent	Permanent	Missing	Permanent	Permanent	Permanent	Permanent	Permanent	Erupting permanent	Not present	Not present	Not present	Not present	Not present	Not present	Not present	Not present	Not present	Not present	NA	14.1	18	32.1	8.4
SH9102-231-631	Partial jaw	Dry without flesh	1991	Feb	Banks Island	SH	Male	3yo	46	1.5	0.6	Permanent	Permanent	Permanent	Deciduous	Permanent	Permanent	Permanent	Permanent	Permanent	Erupting permanent	Not present	Not present	Not present	Not present	Not present	Not present	Not present	Not present	Not present	Not present	NA	14.4	19	33.4	8.1
SH9102-109-631	Partial jaw	Dry without flesh	1991	Feb	Banks Island	SH	Female	3yo	46	1.6	0	Permanent	Permanent	Permanent	Deciduous	Permanent	Permanent	Permanent	Permanent	Permanent	Erupting permanent	Not present	Not present	Not present	Not present	Not present	Not present	Not present	Not present	Not present	Not present	NA	13.4	17.4	30.8	7
SH9102-122-631	Partial jaw	Dry without flesh	1991	Feb	Banks Island	SH	Female	4yo	58	1.6	0.8	Permanent	Permanent	Permanent	Missing	Permanent	Permanent	Permanent	Permanent	Permanent	Erupting permanent	Not present	Not present	Not present	Not present	Not present	Not present	Not present	Not present	Not present	Not present	NA	14.4	18.7	33.1	8.3
SH9102-257-631	Partial jaw	Dry without flesh	1991	Feb	Banks Island	SH	Female	3yo	46	1.4	0	Not present	Not present	Not present	Not present	Not present	Not present	Not present	Not present	Not present	Not present	Permanent	Permanent	Erupting permanent	Deciduous	Permanent	Permanent	Permanent	Permanent	Permanent	Erupting permanent	3.2	14.1	17.3	31.4	7.8
SH9102-398-631	Partial jaw	Dry without flesh	1991	Feb	Banks Island	SH	Female	4yo	58	1.4	0.9	Permanent	Permanent	Permanent	Erupting permanent	Permanent	Permanent	Permanent	Permanent	Permanent	Permanent	Not present	Not present	Not present	Not present	Not present	Not present	Not present	Not present	Not present	Not present	NA	14	19	33	8
SH9102-405-631	Partial jaw	Dry without flesh	1991	Feb	Banks Island	SH	Male	4yo	58	1.6	0.9	Permanent	Permanent	Permanent	Deciduous	Permanent	Permanent	Permanent	Permanent	Permanent	Permanent	Not present	Not present	Not present	Not present	Not present	Not present	Not present	Not present	Not present	Not present	NA	15.3	20.3	35.6	9
SH9102-394-631	Partial jaw	Dry without flesh	1991	Feb	Banks Island	SH	UKN	4yo	58	1.4	0.9	Permanent	Permanent	Permanent	Deciduous	Permanent	Permanent	Permanent	Permanent	Permanent	Permanent	Not present	Not present	Not present	Not present	Not present	Not present	Not present	Not present	Not present	Not present	NA	16.4	21.1	37.5	10.3
SH9102-396-631	Partial jaw	Dry without flesh	1991	Feb	Banks Island	SH	Female	4yo	58	1.3	0.8	Permanent	Permanent	Permanent	Missing	Permanent	Permanent	Permanent	Permanent	Permanent	Erupting permanent	Not present	Not present	Not present	Not present	Not present	Not present	Not present	Not present	Not present	Not present	NA	14.1	19.5	33.6	8.3
SH9102-399-631	Partial jaw	Dry without flesh	1991	Feb	Banks Island	SH	Female	4yo	58	1.3	0.9	Permanent	Permanent	Permanent	Erupting permanent	Permanent	Permanent	Permanent	Permanent	Permanent	Permanent	Not present	Not present	Not present	Not present	Not present	Not present	Not present	Not present	Not present	Not present	NA	14.6	20.4	35	8.3
SH9102-289-631	Partial jaw	Dry without flesh	1991	Feb	Banks Island	SH	Female	3yo	46	0.9	0.1	Permanent	Permanent	Permanent	Deciduous	Permanent	Permanent	Permanent	Permanent	Permanent	Erupting permanent	Not present	Not present	Not present	Not present	Not present	Not present	Not present	Not present	Not present	Not present	NA	13.7	18.5	32.2	7.9
SH9102-439-631	Partial jaw	Dry without flesh	1991	Feb	Banks Island	SH	Female	4yo	58	1.5	1.1	Permanent	Permanent	Permanent	Deciduous	Permanent	Permanent	Permanent	Permanent	Permanent	Permanent	Not present	Not present	Not present	Not present	Not present	Not present	Not present	Not present	Not present	Not present	NA	13.7	18.9	32.6	8.1
SH9102-261-631	Partial jaw	Dry without flesh	1991	Feb	Banks Island	SH	Male	5+yo	NA	1.3	1	Not present	Not present	Not present	Not present	Not present	Not present	Not present	Not present	Not present	Not present	Permanent	Permanent	Permanent	Permanent	Permanent	Permanent	Permanent	Permanent	Permanent	Permanent	NA	16.5	NA	NA	10.7
SH9102-104-631	Partial jaw	Dry without flesh	1991	Feb	Banks Island	SH	Female	3yo	46	1.6	0.2	Permanent	Permanent	Permanent	Deciduous	Permanent	Permanent	Permanent	Permanent	Permanent	Erupting permanent	Not present	Not present	Not present	Not present	Not present	Not present	Not present	Not present	Not present	Not present	NA	13.8	18.1	31.9	7.6
SH9102-249-631	Partial jaw	Dry without flesh	1991	UKN	Banks Island	SH	Male	2yo	34	1.3	0	Permanent	Permanent	Deciduous	Deciduous	Deciduous	Erupting permanent	Erupting permanent	Permanent	Permanent	Erupting permanent	Not present	Not present	Not present	Not present	Not present	Not present	Not present	Not present	Not present	Not present	NA	14.8	17.5	32.3	8.2
SH9010-007-631	Partial jaw	Dry without flesh	1990	Oct	Banks Island	SH	UKN	3yo	42	1.5	0.6	Permanent	Permanent	Permanent	Deciduous	Permanent	Permanent	Permanent	Permanent	Permanent	Erupting permanent	Not present	Not present	Not present	Not present	Not present	Not present	Not present	Not present	Not present	Not present	NA	14.8	18.2	33	7.7
SH9010-070-631	Partial jaw	Dry without flesh	1990	Oct	Banks Island	SH	UKN	3yo	42	1.6	0	Permanent	Permanent	Permanent	Deciduous	Erupting permanent	Permanent	Permanent	Permanent	Permanent	Erupting permanent	Not present	Not present	Not present	Not present	Not present	Not present	Not present	Not present	Not present	Not present	NA	13.7	17	30.7	7.1
SH9010-020-631	Partial jaw	Dry without flesh	1990	Oct	Banks Island	SH	UKN	2yo	30	0.9	0	Deciduous	Deciduous	Deciduous	Missing	Deciduous	Deciduous	Deciduous	Permanent	Erupting permanent	Missing	Not present	Not present	Not present	Not present	Not present	Not present	Not present	Not present	Not present	Not present	NA	13.2	14.4	27.6	7.2
SH9010-083-631	Partial jaw	Dry without flesh	1990	Oct	Banks Island	SH	UKN	2yo	30	0.6	0	Deciduous	Deciduous	Deciduous	Deciduous	Deciduous	Deciduous	Deciduous	Permanent	Erupting permanent	Missing	Not present	Not present	Not present	Not present	Not present	Not present	Not present	Not present	Not present	Not present	NA	13.2	13.8	27	7.4
SH9010-033-631	Partial jaw	Dry without flesh	1990	Oct	Banks Island	SH	UKN	3yo	42	1.3	0	Permanent	Permanent	Permanent	Missing	Permanent	Permanent	Permanent	Permanent	Permanent	Erupting permanent	Not present	Not present	Not present	Not present	Not present	Not present	Not present	Not present	Not present	Not present	NA	13.7	17.9	31.6	7.3
SH9004-057-631	Partial jaw	Dry without flesh	1990	Apr	Banks Island	SH	Male	2yo	36	1.6	0	Permanent	Permanent	Erupting permanent	Deciduous	Erupting permanent	Permanent	Erupting permanent	Permanent	Permanent	Erupting permanent	Not present	Not present	Not present	Not present	Not present	Not present	Not present	Not present	Not present	Not present	NA	14.2	17.3	31.5	7.8
SH9004-024-631	Partial jaw	Dry without flesh	1990	Apr	Banks Island	SH	Male	1yo	24	1	0	Deciduous	Deciduous	Deciduous	Deciduous	Deciduous	Deciduous	Deciduous	Permanent	Erupting permanent	Erupting permanent	Not present	Not present	Not present	Not present	Not present	Not present	Not present	Not present	Not present	Not present	2.05	13.5	15	28.5	6.9
SH9010-032-631	Partial jaw	Dry without flesh	1990	Oct	Banks Island	SH	UKN	2yo	30	1.4	0	Permanent	Erupting permanent	Deciduous	Deciduous	Deciduous	Deciduous	Deciduous	Permanent	Permanent	Erupting permanent	Not present	Not present	Not present	Not present	Not present	Not present	Not present	Not present	Not present	Not present	NA	13.6	16.2	29.8	7.4
SH9004-050-631	Partial jaw	Dry without flesh	1990	Apr	Banks Island	SH	Female	5+yo	NA	1.2	0.9	Permanent	Permanent	Permanent	Missing	Permanent	Permanent	Permanent	Permanent	Permanent	Permanent	Not present	Not present	Not present	Not present	Not present	Not present	Not present	Not present	Not present	Not present	NA	13.5	19.3	32.8	7.8
SH9004-009-631	Partial jaw	Dry without flesh	1990	Apr	Banks Island	SH	Female	4yo	60	1.5	0.9	Permanent	Permanent	Permanent	Erupting permanent	Permanent	Permanent	Permanent	Permanent	Permanent	Permanent	Not present	Not present	Not present	Not present	Not present	Not present	Not present	Not present	Not present	Not present	NA	15	20.3	35.3	8.6
SH9004-001-631	Partial jaw	Dry without flesh	1990	Apr	Banks Island	SH	Female	3yo	48	1.4	0.8	Permanent	Permanent	Permanent	Deciduous	Permanent	Permanent	Permanent	Permanent	Permanent	Erupting permanent	Not present	Not present	Not present	Not present	Not present	Not present	Not present	Not present	Not present	Not present	NA	13.3	18.4	31.7	7.5
SH9004-007-631	Partial jaw	Dry without flesh	1990	Apr	Banks Island	SH	Female	3yo	48	1.2	1.1	Permanent	Permanent	Permanent	Deciduous	Permanent	Permanent	Permanent	Permanent	Permanent	Permanent	Not present	Not present	Not present	Not present	Not present	Not present	Not present	Not present	Not present	Not present	NA	14.1	18.9	33	8.5
SH9004-059-631	Partial jaw	Dry without flesh	1990	Apr	Banks Island	SH	UKN	3yo	48	1.4	0.8	Permanent	Permanent	Permanent	Deciduous	Permanent	Permanent	Permanent	Permanent	Permanent	Permanent	Not present	Not present	Not present	Not present	Not present	Not present	Not present	Not present	Not present	Not present	NA	15.4	20.9	36.3	9
SH9004-102-631	Partial jaw	Dry without flesh	1990	Apr	Banks Island	SH	Male	3yo	48	1.7	0.3	Permanent	Permanent	Permanent	Deciduous	Permanent	Permanent	Permanent	Permanent	Permanent	Erupting permanent	Not present	Not present	Not present	Not present	Not present	Not present	Not present	Not present	Not present	Not present	NA	14.4	19.6	34	7.9
SH9004-005-631	Partial jaw	Dry without flesh	1990	Apr	Banks Island	SH	Female	5+yo	NA	1.2	0.7	Permanent	Permanent	Permanent	Permanent	Permanent	Permanent	Permanent	Permanent	Permanent	Permanent	Not present	Not present	Not present	Not present	Not present	Not present	Not present	Not present	Not present	Not present	NA	14	20.6	34.6	8.1
SH9010-014-631	Partial jaw	Dry without flesh	1990	Oct	Banks Island	SH	UKN	4yo	54	1.4	0.9	Permanent	Permanent	Permanent	Deciduous	Permanent	Permanent	Permanent	Permanent	Permanent	Erupting permanent	Not present	Not present	Not present	Not present	Not present	Not present	Not present	Not present	Not present	Not present	NA	14.2	19.6	33.8	8.9
SH9010-016-631	Partial jaw	Dry without flesh	1990	Oct	Banks Island	SH	UKN	4yo	54	1.2	0.9	Not present	Not present	Not present	Not present	Not present	Not present	Not present	Not present	Not present	Not present	Permanent	Permanent	Permanent	Deciduous	Permanent	Permanent	Permanent	Permanent	Permanent	Erupting permanent	NA	13.9	18.6	32.5	8.2
SH9004-040-631	Partial jaw	Dry without flesh	1990	Apr	Banks Island	SH	Male	3yo	48	1.5	0.6	Permanent	Permanent	Permanent	Deciduous	Permanent	Permanent	Permanent	Permanent	Permanent	Erupting permanent	Not present	Not present	Not present	Not present	Not present	Not present	Not present	Not present	Not present	Not present	NA	14.2	20.1	34.3	8.2
SH9010-071-631	Partial jaw	Dry without flesh	1990	Oct	Banks Island	SH	UKN	4yo	54	1.2	0.8	Permanent	Permanent	Permanent	Missing	Permanent	Permanent	Permanent	Permanent	Permanent	Erupting permanent	Not present	Not present	Not present	Not present	Not present	Not present	Not present	Not present	Not present	Not present	NA	14.8	20.1	34.9	8.7
SH9010-008-631	Partial jaw	Dry without flesh	1990	Oct	Banks Island	SH	UKN	3yo	42	1.5	0	Not present	Not present	Not present	Not present	Not present	Not present	Not present	Not present	Not present	Not present	Permanent	Permanent	Permanent	Deciduous	Erupting permanent	Erupting permanent	Erupting permanent	Permanent	Permanent	Erupting permanent	NA	13.7	18	31.7	7.2
SH9004-079-631	Partial jaw	Dry without flesh	1990	Apr	Banks Island	SH	Female	3yo	48	2.2	0.6	Not present	Not present	Not present	Not present	Not present	Not present	Not present	Not present	Not present	Not present	Permanent	Permanent	Permanent	Deciduous	Permanent	Permanent	Permanent	Permanent	Permanent	Erupting permanent	NA	14.5	18.4	32.9	8.2
SH9010-046-631	Partial jaw	Dry without flesh	1990	Oct	Banks Island	SH	UKN	3yo	42	1.4	0	Permanent	Permanent	Erupting permanent	Deciduous	Erupting permanent	Erupting permanent	Erupting permanent	Permanent	Permanent	Erupting permanent	Not present	Not present	Not present	Not present	Not present	Not present	Not present	Not present	Not present	Not present	NA	13.7	17.9	31.6	7.9
SH9010-035-631	Partial jaw	Dry without flesh	1990	Oct	Banks Island	SH	UKN	3yo	42	1.3	0	Permanent	Permanent	Erupting permanent	Deciduous	Erupting permanent	Erupting permanent	Erupting permanent	Permanent	Permanent	Erupting permanent	Not present	Not present	Not present	Not present	Not present	Not present	Not present	Not present	Not present	Not present	NA	14	18.2	32.2	8
SH9004-002-631	Partial jaw	Dry without flesh	1990	Apr	Banks Island	SH	Female	3yo	48	1.6	0.4	Missing	Permanent	Permanent	Deciduous	Permanent	Permanent	Permanent	Permanent	Permanent	Permanent	Not present	Not present	Not present	Not present	Not present	Not present	Not present	Not present	Not present	Not present	NA	14.4	18.3	32.7	7.4
SH9004-047-631	Partial jaw	Dry without flesh	1990	Apr	Banks Island	SH	Female	3yo	48	1.6	0	Permanent	Permanent	Permanent	Missing	Permanent	Permanent	Permanent	Permanent	Permanent	Erupting permanent	Not present	Not present	Not present	Not present	Not present	Not present	Not present	Not present	Not present	Not present	NA	13.4	17.5	30.9	7.5
SH9004-076-631	Partial jaw	Dry without flesh	1990	Apr	Banks Island	SH	Female	2yo	36	1.5	0	Permanent	Permanent	Deciduous	Deciduous	Deciduous	Erupting permanent	Erupting permanent	Permanent	Permanent	Erupting permanent	Not present	Not present	Not present	Not present	Not present	Not present	Not present	Not present	Not present	Not present	NA	14	17.4	31.4	7.5
SH9004-022-631	Partial jaw	Dry without flesh	1990	Apr	Banks Island	SH	Male	1yo	24	0.8	0	Erupting permanent	Deciduous	Deciduous	Deciduous	Deciduous	Deciduous	Deciduous	Permanent	Permanent	Missing	Not present	Not present	Not present	Not present	Not present	Not present	Not present	Not present	Not present	Not present	2	13.5	15.1	28.6	7.5
SH9004-061-631	Partial jaw	Dry without flesh	1990	Apr	Banks Island	SH	Male	2yo	36	1.3	0	Permanent	Permanent	Deciduous	Deciduous	Missing	Erupting permanent	Erupting permanent	Permanent	Permanent	Erupting permanent	Not present	Not present	Not present	Not present	Not present	Not present	Not present	Not present	Not present	Not present	NA	14.2	18	32.2	8.4
SH9004-031-631	Partial jaw	Dry without flesh	1990	Apr	Banks Island	SH	Male	2yo	36	1.5	0	Permanent	Permanent	Erupting permanent	Missing	Erupting permanent	Erupting permanent	Erupting permanent	Permanent	Permanent	Erupting permanent	Not present	Not present	Not present	Not present	Not present	Not present	Not present	Not present	Not present	Not present	NA	14.4	18.1	32.5	8.5
SH9004-083-631	Partial jaw	Dry without flesh	1990	Apr	Banks Island	SH	Female	2yo	36	1.5	0	Permanent	Permanent	Permanent	Deciduous	Missing	Erupting permanent	Deciduous	Permanent	Permanent	Erupting permanent	Not present	Not present	Not present	Not present	Not present	Not present	Not present	Not present	Not present	Not present	NA	13.4	17.4	30.8	9
SH9004-011-631	Partial jaw	Dry without flesh	1990	Apr	Banks Island	SH	Female	2yo	36	1.5	0	Permanent	Permanent	Deciduous	Missing	Deciduous	Erupting permanent	Erupting permanent	Permanent	Permanent	Erupting permanent	Not present	Not present	Not present	Not present	Not present	Not present	Not present	Not present	Not present	Not present	NA	13.2	16.3	29.5	7.5
SH9004-101-631	Partial jaw	Dry without flesh	1990	Apr	Banks Island	SH	Male	2yo	36	1.6	0	Permanent	Permanent	Missing	Deciduous	Erupting permanent	Erupting permanent	Erupting permanent	Permanent	Permanent	Erupting permanent	Not present	Not present	Not present	Not present	Not present	Not present	Not present	Not present	Not present	Not present	NA	14.3	18.2	32.5	8.9
SH9004-080-631	Partial jaw	Dry without flesh	1990	Apr	Banks Island	SH	Male	2yo	36	1.8	0	Permanent	Permanent	Erupting permanent	Missing	Missing	Erupting permanent	Erupting permanent	Permanent	Permanent	Erupting permanent	Not present	Not present	Not present	Not present	Not present	Not present	Not present	Not present	Not present	Not present	NA	14.8	17.9	32.7	7.9
SH9004-086-631	Partial jaw	Dry without flesh	1990	Apr	Banks Island	SH	Male	2yo	36	1.3	0	Permanent	Permanent	Erupting permanent		Missing	Erupting permanent	Erupting permanent	Permanent	Permanent	Erupting permanent	Not present	Not present	Not present	Not present	Not present	Not present	Not present	Not present	Not present	Not present	NA	14.1	17.3	31.4	7.8
SH9004-044-631	Partial jaw	Dry without flesh	1990	Apr	Banks Island	SH	Male	1yo	24	1.2	0	Erupting permanent	Deciduous	Deciduous	Deciduous	Deciduous	Deciduous	Deciduous	Permanent	Permanent	Missing	Not present	Not present	Not present	Not present	Not present	Not present	Not present	Not present	Not present	Not present	NA	13.4	14.5	27.9	7.4
SH9010-059-631	Partial jaw	Dry without flesh	1990	Oct	Banks Island	SH	UKN	Calf	6	0	0	Deciduous	Deciduous	Deciduous	Deciduous	Deciduous	Deciduous	Deciduous	Erupting permanent	Missing	Missing	Not present	Not present	Not present	Not present	Not present	Not present	Not present	Not present	Not present	Not present	NA	12.1	10.4	22.5	6.1
SH9004-006-631	Partial jaw	Dry without flesh	1990	Apr	Banks Island	SH	Female	2yo	36	1.3	0	Permanent	Permanent	Deciduous	Missing	Erupting permanent	Erupting permanent	Erupting permanent	Permanent	Permanent	Erupting permanent	Not present	Not present	Not present	Not present	Not present	Not present	Not present	Not present	Not present	Not present	NA	14.3	17.5	31.8	8.1
SH9004-033-631	Partial jaw	Dry without flesh	1990	Apr	Banks Island	SH	Male	2yo	36	NA	0	Permanent	Permanent	Deciduous	Deciduous	Deciduous	Erupting permanent	Erupting permanent	Permanent	Permanent	Erupting permanent	Not present	Not present	Not present	Not present	Not present	Not present	Not present	Not present	Not present	Not present	NA	13.5	17.2	30.7	7.6
SH9004-060-631	Partial jaw	Dry without flesh	1990	Apr	Banks Island	SH	Male	2yo	36	1.3	0	Permanent	Permanent	Deciduous	Deciduous	Erupting permanent	Erupting permanent	Erupting permanent	Permanent	Permanent	Erupting permanent	Not present	Not present	Not present	Not present	Not present	Not present	Not present	Not present	Not present	Not present	NA	14.4	17.9	32.3	8.7
SH9004-032-631	Partial jaw	Dry without flesh	1990	Apr	Banks Island	SH	Male	2yo	36	1.4	0	Permanent	Permanent	Erupting permanent	Missing	Erupting permanent	Erupting permanent	Erupting permanent	Permanent	Permanent	Erupting permanent	Not present	Not present	Not present	Not present	Not present	Not present	Not present	Not present	Not present	Not present	NA	14.3	18.4	32.7	8.1
SH9004-051-631	Partial jaw	Dry without flesh	1990	Apr	Banks Island	SH	Female	2yo	36	1.4	0	Permanent	Permanent	Deciduous	Missing	Deciduous	Erupting permanent	Erupting permanent	Permanent	Permanent	Erupting permanent	Not present	Not present	Not present	Not present	Not present	Not present	Not present	Not present	Not present	Not present	NA	13.9	17.8	31.7	8.3
SH9010-062-631	Partial jaw	Dry without flesh	1990	Oct	Banks Island	SH	UKN	3yo	46	NA	1.5	Permanent	Permanent	Permanent	Deciduous	Permanent	Permanent	Permanent	Permanent	Permanent	Erupting permanent	Not present	Not present	Not present	Not present	Not present	Not present	Not present	Not present	Not present	Not present	NA	14.8	18.5	33.3	7.9
SH9004-013-631	Partial jaw	Dry without flesh	1990	Apr	Banks Island	SH	Female	4yo	60	1.6	1	Permanent	Permanent	Permanent	Erupting permanent	Permanent	Permanent	Permanent	Permanent	Permanent	Permanent	Not present	Not present	Not present	Not present	Not present	Not present	Not present	Not present	Not present	Not present	NA	13.2	18.2	31.4	8.8
SH9010-013-631	Partial jaw	Dry without flesh	1990	Oct	Banks Island	SH	UKN	4yo	54	1.6	1.2	Permanent	Permanent	Permanent	Missing	Permanent	Permanent	Permanent	Permanent	Permanent	Erupting permanent	Not present	Not present	Not present	Not present	Not present	Not present	Not present	Not present	Not present	Not present	NA	14.7	20.2	34.9	8.6
SH9010-028-631	Partial jaw	Dry without flesh	1990	Oct	Banks Island	SH	UKN	5+yo	NA	1.5	1.2	Permanent	Permanent	Permanent	Permanent	Permanent	Permanent	Permanent	Permanent	Permanent	Permanent	Not present	Not present	Not present	Not present	Not present	Not present	Not present	Not present	Not present	Not present	NA	13.9	19.2	33.1	8.3
SH9010-027-631	Partial jaw	Dry without flesh	1990	Oct	Banks Island	SH	UKN	5+yo	NA	1.6	1.1	Not present	Not present	Not present	Not present	Not present	Not present	Not present	Not present	Not present	Not present	Permanent	Permanent	Permanent	Permanent	Permanent	Permanent	Permanent	Permanent	Permanent	Permanent	NA	14.1	19.2	33.3	8
SH9010-026-631	Partial jaw	Dry without flesh	1990	Oct	Banks Island	SH	UKN	5+yo	NA	1.2	0.8	Permanent	Permanent	Permanent	Permanent	Permanent	Permanent	Permanent	Permanent	Permanent	Permanent	Not present	Not present	Not present	Not present	Not present	Not present	Not present	Not present	Not present	Not present	3.1	15.2	21.2	36.4	9
SH8906-297-631	Partial jaw	Dry without flesh	1989	Jun	Banks Island	SH	Female	1yo	14	0	0	Not present	Not present	Not present	Not present	Not present	Not present	Not present	Not present	Not present	Not present	Deciduous	Deciduous	Deciduous	Deciduous	Deciduous	Deciduous	Deciduous	Deciduous	Erupting permanent	Missing	NA	13.1	12.3	25.4	6.7
SH8907-465-631	Partial jaw	Dry without flesh	1989	Jul	Banks Island	SH	Male	2yo	27	0.8	0	Not present	Not present	Not present	Not present	Not present	Not present	Not present	Not present	Not present	Not present	Deciduous	Deciduous	Deciduous	Deciduous	Deciduous	Deciduous	Deciduous	Permanent	Permanent	Missing	NA	12.3	14.3	26.6	6.8
SH8907-000-631	Partial jaw	Dry without flesh	1989	Jul	Banks Island	SH	Male	1yo	15	0	0	Not present	Not present	Not present	Not present	Not present	Not present	Not present	Not present	Not present	Not present	Deciduous	Deciduous	Deciduous	Deciduous	Deciduous	Deciduous	Deciduous	Permanent	Erupting permanent	Missing	NA	12.4	14.4	26.8	6.9
SH8808-352-631	Partial jaw	Dry without flesh	1988	Aug	Banks Island	SH	Male	1yo	16	0	0	Not present	Not present	Not present	Not present	Not present	Not present	Not present	Not present	Not present	Not present	Deciduous	Deciduous	Deciduous	Deciduous	Deciduous	Deciduous	Deciduous	Permanent	Erupting permanent	Missing	NA	12.8	13.2	26	6.7
SH8809-029-631	Partial jaw	Dry without flesh	1988	Sep	Banks Island	SH	Female	1yo	17	0.5	0	Deciduous	Deciduous	Deciduous	Deciduous	Deciduous	Deciduous	Deciduous	Permanent	Erupting permanent	Missing	Not present	Not present	Not present	Not present	Not present	Not present	Not present	Not present	Not present	Not present	NA	13.2	13.4	26.6	7.2
SH8808-358-631	Partial jaw	Dry without flesh	1988	Aug	Banks Island	SH	Female	2yo	28	NA	0	Deciduous	Deciduous	Deciduous	Deciduous	Deciduous	Deciduous	Deciduous	Permanent	Permanent	Missing	Not present	Not present	Not present	Not present	Not present	Not present	Not present	Not present	Not present	Not present	NA	12.6	14.9	27.5	7.4
SH8808-306-631	Partial jaw	Dry without flesh	1988	Aug	Banks Island	SH	Male	Calf	4	0	0	Not present	Not present	Not present	Not present	Not present	Not present	Not present	Not present	Not present	Not present	Not present	Not present	Not present	Not present	Not present	Not present	Not present	Not present	Not present	Not present	NA	11.2	8.1	19.3	4.9
SH8808-304-631	Partial jaw	Dry without flesh	1988	Aug	Banks Island	SH	Male	1yo	16	0	0	Deciduous	Deciduous	Deciduous	Deciduous	Deciduous	Deciduous	Deciduous	Permanent	Erupting permanent	Missing	Not present	Not present	Not present	Not present	Not present	Not present	Not present	Not present	Not present	Not present	NA	12.2	12	24.2	6.1
SH8805-018-631	Partial jaw	Dry without flesh	1988	May	Banks Island	SH	Female	1yo	13	0	0	Not present	Not present	Not present	Not present	Not present	Not present	Not present	Not present	Not present	Not present	Missing	Deciduous	Deciduous	Missing	Deciduous	Deciduous	Deciduous	Erupting permanent	Missing	Missing	NA	11.8	10.4	22.2	6.2
SH8800-011-631	Partial jaw	Dry without flesh	1988	UKN	Banks Island	SH	Female	2yo	NA	1.2	0	Permanent	Erupting permanent	Deciduous	Deciduous	Deciduous	Deciduous	Deciduous	Permanent	Permanent	Erupting permanent	Not present	Not present	Not present	Not present	Not present	Not present	Not present	Not present	Not present	Not present	2.4	13.9	17.9	31.8	8.2
SH8808-035-631	Partial jaw	Dry without flesh	1988	Aug	Banks Island	SH	Male	1yo	16	0	0	Deciduous	Deciduous	Deciduous	Deciduous	Deciduous	Deciduous	Deciduous	Permanent	Erupting permanent	Missing	Not present	Not present	Not present	Not present	Not present	Not present	Not present	Not present	Not present	Not present	NA	13.2	13.2	26.4	7.9
SH8808-303-631	Partial jaw	Dry without flesh	1988	Aug	Banks Island	SH	Male	1yo	16	0	0	Deciduous	Deciduous	Deciduous	Deciduous	Deciduous	Deciduous	Deciduous	Permanent	Erupting permanent	Missing	Not present	Not present	Not present	Not present	Not present	Not present	Not present	Not present	Not present	Not present	NA	12.7	11.3	24	5.9
SH8808-351-631	Partial jaw	Dry without flesh	1988	Aug	Banks Island	SH	Female	Calf	4	0	0	Not present	Not present	Not present	Not present	Not present	Not present	Not present	Not present	Not present	Not present	Missing	Deciduous	Deciduous	Deciduous	Deciduous	Deciduous	Deciduous	Erupting permanent	Missing	Missing	NA	11.2	8.3	19.5	4.9
SH8808-349-631	Partial jaw	Dry without flesh	1988	Aug	Banks Island	SH	Female	Calf	4	0	0	Missing	Deciduous	Deciduous	Deciduous	Deciduous	Deciduous	Deciduous	Erupting permanent	Missing	Missing	Not present	Not present	Not present	Not present	Not present	Not present	Not present	Not present	Not present	Not present	NA	11.2	8.4	19.6	4.9
SH8808-354-631	Partial jaw	Dry without flesh	1988	Aug	Banks Island	SH	Male	Calf	4	0	0	Not present	Not present	Not present	Not present	Not present	Not present	Not present	Not present	Not present	Not present	Deciduous	Deciduous	Deciduous	Deciduous	Permanent	Permanent	Permanent	Erupting permanent	Missing	Missing	NA	12	8.9	20.9	5.7
SH8800-000-631	Partial jaw	Dry without flesh	1988	UKN	Banks Island	SH	Male	3yo	NA	NA	0	Permanent	Permanent	Deciduous	Deciduous	Deciduous	Deciduous	Deciduous	Permanent	Permanent	Erupting permanent	Not present	Not present	Not present	Not present	Not present	Not present	Not present	Not present	Not present	Not present	NA	13.9	17.3	31.2	8.3
SH8808-305-631	Partial jaw	Dry without flesh	1988	Aug	Banks Island	SH	Female	5+yo	NA	1.2	0.5	Not present	Not present	Not present	Not present	Not present	Not present	Not present	Not present	Not present	Not present	Permanent	Permanent	Permanent	Permanent	Permanent	Permanent	Permanent	Permanent	Permanent	Permanent	NA	15.2	20.4	35.6	9.4
SH8808-348-631	Partial jaw	Dry without flesh	1988	Aug	Banks Island	SH	Male	1yo	16	0	0	Not present	Not present	Not present	Not present	Not present	Not present	Not present	Not present	Not present	Not present	Deciduous	Deciduous	Deciduous	Deciduous	Deciduous	Deciduous	Deciduous	Permanent	Erupting permanent	Missing	NA	12.8	12.8	25.6	6.8
SH8808-354-631	Partial jaw	Dry without flesh	1988	Aug	Banks Island	SH	Male	Calf	4	0	0	Deciduous	Deciduous	Deciduous	Missing	Deciduous	Deciduous	Deciduous	Erupting permanent	Missing	Missing	Not present	Not present	Not present	Not present	Not present	Not present	Not present	Not present	Not present	Not present	NA	12.3	9.2	21.5	5.7
SH8808-303-631	Partial jaw	Dry without flesh	1988	Aug	Banks Island	SH	Male	1yo	16	0	0	Not present	Not present	Not present	Not present	Not present	Not present	Not present	Not present	Not present	Not present	Deciduous	Deciduous	Deciduous	Missing	Deciduous	Deciduous	Deciduous	Permanent	Missing	Missing	NA	11.7	10.9	22.6	5.7
SH8708-272-631	Partial jaw	Dry without flesh	1987	Aug	Banks Island	SH	Male	5+yo	NA	1	1	Permanent	Permanent	Permanent	Missing	Permanent	Permanent	Permanent	Permanent	Permanent	Permanent	Permanent	Permanent	Permanent	Missing	Permanent	Permanent	Permanent	Permanent	Permanent	Permanent	2.9	16.2	22.2	38.4	11
SH8705-010-631	Partial jaw	Dry without flesh	1987	May	Banks Island	SH	Female	3yo	37	1.8	0	Permanent	Permanent	Erupting permanent	Erupting permanent	Deciduous	Deciduous	Deciduous	Permanent	Permanent	Erupting permanent	Not present	Not present	Not present	Not present	Not present	Not present	Not present	Not present	Not present	Not present	NA	14	17.4	31.4	7.8
SH8705-008-631	Partial jaw	Dry without flesh	1987	May	Banks Island	SH	Male	2yo	25	2.2	0	Permanent	Deciduous	Deciduous	Deciduous	Deciduous	Deciduous	Deciduous	Permanent	Permanent	Missing	Not present	Not present	Not present	Not present	Not present	Not present	Not present	Not present	Not present	Not present	NA	14.3	16.1	30.4	7.7
SH8705-006-631	Partial jaw	Dry without flesh	1987	May	Banks Island	SH	Female	3yo	37	0.9	0	Permanent	Permanent	Deciduous	Deciduous	Permanent	Erupting permanent	Erupting permanent	Permanent	Permanent	Missing	Not present	Not present	Not present	Not present	Not present	Not present	Not present	Not present	Not present	Not present	NA	17.5	15.1	32.6	8.3
SH8705-005-631	Partial jaw	Dry without flesh	1987	May	Banks Island	SH	Male	2yo	25	NA	0	Deciduous	Deciduous	Deciduous	Deciduous	Deciduous	Deciduous	Deciduous	Permanent	Permanent	Missing	Not present	Not present	Not present	Not present	Not present	Not present	Not present	Not present	Not present	Not present	NA	12.9	14.2	27.1	6.7
SH8705-004-631	Partial jaw	Dry without flesh	1987	May	Banks Island	SH	Male	2yo	25	NA	0	Erupting permanent	Deciduous	Deciduous	Deciduous	Deciduous	Deciduous	Deciduous	Permanent	Permanent	Missing	Not present	Not present	Not present	Not present	Not present	Not present	Not present	Not present	Not present	Not present	NA	14.2	16.2	30.4	8
SH8705-014-631	Partial jaw	Dry without flesh	1987	May	Banks Island	SH	Female	1yo	13	0	0	Deciduous	Deciduous	Deciduous	Missing	Deciduous	Deciduous	Deciduous	Permanent	Erupting permanent	Missing	Not present	Not present	Not present	Not present	Not present	Not present	Not present	Not present	Not present	Not present	NA	13.4	13	26.4	7
SH8708-284-631	Partial jaw	Dry without flesh	1987	Aug	Banks Island	SH	Male	5+yo	NA	1.3	1.2	Permanent	Permanent	Permanent	Permanent	Permanent	Permanent	Permanent	Permanent	Permanent	Permanent	Not present	Not present	Not present	Not present	Not present	Not present	Not present	Not present	Not present	Not present	3	16.5	22	38.5	10.1
SH8705-013-631	Partial jaw	Dry without flesh	1987	May	Banks Island	SH	Male	1yo	13	0	0	Deciduous	Deciduous	Deciduous	Deciduous	Deciduous	Deciduous	Deciduous	Permanent	Erupting permanent	Missing	Not present	Not present	Not present	Not present	Not present	Not present	Not present	Not present	Not present	Not present	NA	12.6	12.6	25.2	6.6
SH8708-276-631	Partial jaw	Dry without flesh	1987	Aug	Banks Island	SH	Female	4yo	52	1.3	0.3	Permanent	Permanent	Permanent	Deciduous	Permanent	Permanent	Permanent	Permanent	Permanent	Erupting permanent	Not present	Not present	Not present	Not present	Not present	Not present	Not present	Not present	Not present	Not present	3	14.3	18.3	32.6	8.1
SH8605-002-631	Partial jaw	Dry without flesh	1986	May	Banks Island	SH	Female	3yo	37	1.3	0	Permanent	Permanent	Missing	Missing	Permanent	Erupting permanent	Erupting permanent	Permanent	Permanent	Erupting permanent	Not present	Not present	Not present	Not present	Not present	Not present	Not present	Not present	Not present	Not present	NA	14.2	18	32.2	8.3
SH8605-072-631	Partial jaw	Dry without flesh	1986	May	Banks Island	SH	Female	4yo	49	2.5	0	Not present	Not present	Not present	Not present	Not present	Not present	Not present	Not present	Not present	Not present	Permanent	Permanent	Permanent	Missing	Permanent	Permanent	Permanent	Permanent	Permanent	Erupting permanent	2.8	13.4	19.2	32.6	8.2
SH8605-022-631	Partial jaw	Dry without flesh	1986	May	Banks Island	SH	Male	3yo	37	NA	0	Permanent	Permanent	Deciduous	Missing	Permanent	Erupting permanent	Erupting permanent	Permanent	Permanent	Erupting permanent	Not present	Not present	Not present	Not present	Not present	Not present	Not present	Not present	Not present	Not present	NA	14.2	18.4	32.6	8.5
SH9004-027-631	Partial jaw	Dry without flesh	1990	Apr	Banks Island	SH	Male	1yo	24	0.9	0	Deciduous	Deciduous	Deciduous	Deciduous	Deciduous	Deciduous	Deciduous	Permanent	Erupting permanent	Missing	Not present	Not present	Not present	Not present	Not present	Not present	Not present	Not present	Not present	Not present	2	14	14.5	28.5	6.9
SH9210-1211-631	Whole jaw	Dry without flesh	1992	Oct	Banks Island	SH	UKN	3yo	42	1.7	0	Permanent	Permanent	Erupting permanent	Deciduous	Erupting permanent	Permanent	Permanent	Permanent	Permanent	Erupting permanent	Permanent	Permanent	Erupting permanent	Deciduous	Erupting permanent	Permanent	Permanent	Permanent	Permanent	Erupting permanent	3.1	14.1	17.4	31.5	7.6
SH9210-1462-631	Whole jaw	Dry without flesh	1992	Oct	Banks Island	SH	UKN	5+yo	NA	1.4	0.9	Permanent	Permanent	Permanent	Permanent	Permanent	Permanent	Permanent	Permanent	Permanent	Permanent	Permanent	Permanent	Permanent	Permanent	Permanent	Permanent	Permanent	Permanent	Permanent	Permanent	3	15.3	19.8	35.1	9.7
SH9210-940-631	Whole jaw	Dry without flesh	1992	Oct	Banks Island	SH	UKN	5+yo	NA	1.4	1	Permanent	Permanent	Permanent	Permanent	Permanent	Permanent	Permanent	Permanent	Permanent	Permanent	Permanent	Permanent	Permanent	Permanent	Permanent	Permanent	Permanent	Permanent	Permanent	Permanent	2.8	14.9	19.5	34.4	7.8
SH9210-1531-631	Whole jaw	Dry without flesh	1992	Oct	Banks Island	SH	UKN	5+yo	NA	1.3	0.8	Permanent	Permanent	Permanent	Permanent	Permanent	Permanent	Permanent	Permanent	Permanent	Permanent	Permanent	Permanent	Permanent	Permanent	Permanent	Permanent	Permanent	Permanent	Permanent	Permanent	2.9	15.3	19.9	35.2	8.9
SH9210-1589-631	Whole jaw	Dry without flesh	1992	Oct	Banks Island	SH	UKN	5+yo	NA	1.1	0.8	Permanent	Permanent	Permanent	Permanent	Permanent	Permanent	Permanent	Permanent	Permanent	Permanent	Permanent	Permanent	Permanent	Permanent	Permanent	Permanent	Permanent	Permanent	Permanent	Permanent	2.8	14.4	19.9	34.3	8.7
SH9210-664-631	Whole jaw	Dry without flesh	1992	Oct	Banks Island	SH	UKN	5+yo	NA	1.4	1.2	Permanent	Permanent	Permanent	Permanent	Permanent	Permanent	Permanent	Permanent	Permanent	Permanent	Permanent	Permanent	Permanent	Permanent	Permanent	Permanent	Permanent	Permanent	Permanent	Permanent	2.8	15.5	20.3	35.8	10.4
SH9210-956-631	Whole jaw	Dry without flesh	1992	Oct	Banks Island	SH	UKN	5+yo	NA	2.4	1	Permanent	Permanent	Permanent	Missing	Permanent	Permanent	Permanent	Permanent	Permanent	Permanent	Permanent	Permanent	Permanent	Permanent	Permanent	Permanent	Permanent	Permanent	Permanent	Permanent	2.9	14.1	19	33.1	8.1
SH9210-1616-631	Whole jaw	Dry without flesh	1992	Oct	Banks Island	SH	UKN	4yo	54	1.5	0.8	Permanent	Permanent	Permanent	Permanent	Permanent	Permanent	Permanent	Permanent	Permanent	Erupting permanent	Not present	Not present	Not present	Not present	Not present	Not present	Not present	Not present	Not present	Not present	2.8	14.7	19	33.7	8.1
SH9210-566-631	Whole jaw	Dry without flesh	1992	Oct	Banks Island	SH	UKN	5+yo	NA	1.5	1.3	Permanent	Permanent	Permanent	Permanent	Permanent	Permanent	Permanent	Permanent	Permanent	Permanent	Permanent	Permanent	Permanent	Permanent	Permanent	Permanent	Permanent	Permanent	Permanent	Permanent	3.3	15	20.6	35.6	9.3
