# Supplementary material for: A refined guide for aging muskoxen (Ovibos moschatus) based on mandibular examination
Source: PLoS One. 2025 Sep 24;20(9):e0328994. doi: 10.1371/journal.pone.0328994 (PMC12459791; doi:10.1371/journal.pone.0328994)
Supplement: S10 Data — (XLSX) [file pone.0328994.s010.xlsx]

## Sheet: S9_Data File
Unique ID	UCID	Specimen	HarvetMonth	Season	Year	DomWild	KnownUKN	AgeCat	Location	Sex	ActualAge	AgeCemSlice1	DeltaAge	CC1	AgeCemSlice2	CC2	AvgSlices	Accuracy	AccuracyPerc
Leo	636	Incisor	Mar	Winter	2019	Domestic	Known	Older	Alaska	Male	19	14	5	A	15	A	14.5	0.763158	76.3158
Elim	636	Incisor	Jun	Spring	2022	Domestic	Known	Older	Alaska	Male	14	9	5	A	10	A	9.5	0.678571	67.8571
GeorgeAnn	636	Incisor	Mar	Winter	2022	Domestic	Known	Older	Alaska	Female	27	8	19	A	10	A	9	0.333333	33.3333
MOX 1166	640	Incisor	Aug	Summer	2022	Domestic	Known	Mid	Alaska	Female	11	5	6	A	8	B	6.5	0.590909	59.0909
MOX 347	640	Incisor	Aug	Summer	2022	Domestic	Known	Mid	Alaska	Female	9	4	5	B	5	A	4.5	0.5	50
MOX 619	640	Incisor	Jul	Summer	2022	Domestic	Known	Younger	Alaska	Male	6	5	1	A	5	B	5	0.833333	83.3333
Makuktok	639	Incisor	NA	NA	NA	Domestic	Known	Mid	Sask	UKN	8	7	1	B	7	A	7	0.875	87.5
Bruiser	639	Incisor	NA	NA	NA	Domestic	Known	Mid	Sask	Male	9	6	3	B	6	B	6	0.666667	66.6667
Mervin	639	Incisor	NA	NA	NA	Domestic	Known	Older	Sask	Male	12	NA	NA	X	NA	X	NA	NA	NA
Sarah	639	Incisor	NA	NA	NA	Domestic	Known	Mid	Sask	Female	11	NA	NA	X	NA	X	NA	NA	NA
Tuktok	639	Incisor	NA	NA	NA	Domestic	Known	Mid	Sask	UKN	9.5	NA	NA	X	NA	X	NA	NA	NA
Dome	639	Incisor	NA	NA	NA	Domestic	Known	Older	Sask	UKN	14	NA	NA	X	NA	X	NA	NA	NA
Pappy	639	Incisor	NA	NA	NA	Domestic	Known	Younger	Sask	UKN	5	3	2	A	3	A	3	0.6	60
Esav	639	Incisor	NA	NA	NA	Domestic	Known	Mid	Sask	UKN	8	6	2	A	6	B	6	0.75	75
Eeyore	639	Incisor	NA	NA	NA	Domestic	Known	Older	Sask	Male	12	NA	NA	X	NA	X	NA	NA	NA
What	639	Incisor	Oct	Fall	1991	Domestic	Known	Younger	Sask	UKN	5	5	0	A	5	B	5	1	100
Peggy	639	Incisor	NA	NA	NA	Domestic	Known	Older	Sask	Female	14	NA	NA	X	NA	X	NA	NA	NA
Amos	639	Incisor	NA	NA	NA	Domestic	Known	Younger	Sask	Male	6	4	2	A	5	B	4.5	0.75	75
Sonny	598	Incisor	Nov	Winter	2021	Domestic	Known	Older	Calgary	Male	17	10	7	A	9	A	9.5	0.558824	55.8824
22166	647	Incisor	2024-09-26	Fall	2022	Domestic	Known	Younger	Manitoba	Male	6	4	2	B	5	A	4.5	0.75	75
Tanner	647	Incisor	2024-09-08	Fall	2022	Domestic	Known	Younger	Manitoba	Male	6	5	1	A	5	B	5	0.833333	83.3333
MX475	489	Incisor	Mar	Winter	2018	Wild	UKN	Older	CAM	Male	5+	12	NA	A	13	A	12.5	NA	NA
CB-MX-001	567	Incisor	Dec	Winter	2020	Wild	UKN	Mid	CAM	Female	5+	14	NA	A	14	A	14	NA	NA
MX 722	567	Incisor	Apr	Spring	2020	Wild	UKN	Mid	CAM	Male	5+	6	NA	B	6	B	6	NA	NA
MX472	489	Incisor	Mar	Winter	2018	Wild	UKN	Younger	KEP	Male	5+	6	NA	A	6	A	6	NA	NA
MX646	532	Incisor	Apr	Spring	2019	Wild	UKN	Younger	KEP	Male	5+	7	NA	A	7	B	7	NA	NA
MX543	489	Incisor	Apr	Spring	2018	Wild	UKN	Mid	KEP	Male	5+	12	NA	A	12	A	12	NA	NA
MX384	463	Incisor	Apr	Spring	2017	Wild	UKN	Younger	KEP	Male	5+	5	NA	B	5	A	5	NA	NA
MX434	444	Incisor	Mar	Winter	2017	Wild	UKN	Mid	KUG	Female	5+	7	NA	A	7	A	7	NA	NA
MX562	515	Incisor	Dec	Winter	2018	Wild	UKN	Older	KUG	Female	5+	14	NA	A	14	A	14	NA	NA
MX678	531	Incisor	May	Spring	2019	Wild	UKN	Older	KUG	Female	5+	7	NA	A	7	A	7	NA	NA
MX650	515	Incisor	Dec	Winter	2018	Wild	UKN	Older	KUG	Female	5+	8	NA	A	8	B	8	NA	NA
MX591	515	Incisor	Dec	Winter	2018	Wild	UKN	Mid	KUG	Male	5+	5	NA	B	8	B	6.5	NA	NA
MX561	515	Incisor	Dec	Winter	2018	Wild	UKN	Older	KUG	Female	5+	8	NA	A	8	B	8	NA	NA
MX517	487	Incisor	Feb	Winter	2018	Wild	UKN	Younger	KUG	Male	5+	5	NA	A	5	B	5	NA	NA
MX525	487	Incisor	Feb	Winter	2018	Wild	UKN	Mid	KUG	Female	5+	6	NA	A	6	A	6	NA	NA
MX528	487	Incisor	Feb	Winter	2018	Wild	UKN	Older	KUG	Male	5+	8	NA	B	11	A	9.5	NA	NA
MX520	487	Incisor	Feb	Winter	2018	Wild	UKN	Mid	KUG	Female	5+	5	NA	A	5	A	5	NA	NA
ULU32	535	Incisor	Apr	Spring	2019	Wild	UKN	Younger	ULU	Female	5+	8	NA	A	8	B	8	NA	NA
ULU45	535	Incisor	Apr	Spring	2019	Wild	UKN	Mid	ULU	Female	5+	9	NA	A	7	B	8	NA	NA
MX394	480	Incisor	Jul	Summer	2017	Wild	UKN	Mid	ULU	Male	5+	10	NA	A	10	A	10	NA	NA
ULU48	535	Incisor	Apr	Spring	2019	Wild	UKN	Mid	ULU	Female	5+	8	NA	A	9	A	8.5	NA	NA
ULU41	535	Incisor	Apr	Spring	2019	Wild	UKN	Younger	ULU	Female	5+	4	NA	A	5	A	4.5	NA	NA
MX419	437	Incisor	Oct	Fall	2016	Wild	UKN	Younger	ULU	Male	5+	8	NA	A	8	B	8	NA	NA
MX497	490	Incisor	Apr	Spring	2018	Wild	UKN	Mid	ULU	Female	5+	14	NA	A	15	A	14.5	NA	NA
MX395	480	Incisor	Oct	Fall	2017	Wild	UKN	Mid	ULU	Female	5+	5	NA	B	6	B	5.5	NA	NA
MX414	437	Incisor	Sep	Fall	2016	Wild	UKN	Older	ULU	Female	5+	9	NA	A	9	A	9	NA	NA
MX500	490	Incisor	Apr	Spring	2018	Wild	UKN	Mid	ULU	Female	5+	10	NA	A	10	A	10	NA	NA
MX507	490	Incisor	Apr	Spring	2018	Wild	UKN	Mid	ULU	Female	5+	10	NA	A	10	A	10	NA	NA
MX485	490	Incisor	Apr	Spring	2018	Wild	UKN	Mid	ULU	Male	5+	9	NA	A	9	A	9	NA	NA
ULU 46	587	Incisor	Apr	Spring	2021	Wild	UKN	Younger	ULU	Female	5+	6	NA	A	6	A	6	NA	NA
MX669	515	Incisor	Dec	Winter	2018	Wild	UKN	Older	KUG	Female	5+	16	NA	A	16	A	16	NA	NA
MX649	515	Incisor	Dec	Winter	2018	Wild	UKN	Mid	KUG	Female	5+	7	NA	A	8	B	7.5	NA	NA
